# Supplementary material for: Evaluation of the Physicochemical and Biological Properties of Calcium-Silicate-Based Root-End Filling Materials
Source: J Funct Biomater. 2026 Mar 9;17(3):131. doi: 10.3390/jfb17030131 (PMC13028352; doi:10.3390/jfb17030131)
Supplement: Supplementary file 1 [file jfb-17-00131-s001.zip]

Archive with 2 entries (2 files):
- Figure S1-4.pdf
- Table S1-S5.pdf
